# Supplementary material for: State of the (t)art. Analytical approaches in the investigation of components and production traits of archaeological bread-like objects, applied to two finds from the Neolithic lakeshore settlement Parkhaus Opéra (Zürich, Switzerland)
Source: PLoS One. 2017 Aug 3;12(8):e0182401. doi: 10.1371/journal.pone.0182401 (PMC5542691; doi:10.1371/journal.pone.0182401)
Supplement: S1 Table — Raw data of the histogram in Figs 13 and 17. (XLSX) [file pone.0182401.s001.xlsx]

## Sheet: S1 Table
	Max. length [µm]	Histogram classes
SEM measurements (N=162)		0		class	frequency
	90.07	100		0	0
	108.681	200		100	1
	109.441	300		200	38
	110.287	400		300	26
	111.468	500		400	20
	112.871	600		500	15
	115.856	700		600	6
	119.292	800		700	6
	120.697	900		800	7
	123.64	1000		900	13
	126.466	1100		1000	11
	128.785	1200		1100	3
	129.929	1300		1200	6
	130.602	1400		1300	3
	131.173	1500		1400	7
	132.578	1600		1500	2
	140.523	1700		1600	4
	140.87	1800		1700	2
	140.959	1900		1800	3
	146.503	2000		1900	5
	148.152	2100		2000	4
	153.369	2200		2100	3
	156.806	2300		2200	5			N:	223
	159.669	2400		2300	1
	163.733	2500		2400	1			"dunst" and "flour" measurements (< 300 µm)
	166.321	2600		2500	1			65	0.29148
	168.07	2700		2600	0			"semolina" measurements (300-1000µm)
	176.089	2800		2700	4			78	0.349776
	178.927	2900		2800	2			"grist" measurements (> 1000 µm)
	182.099	3000		2900	3			80	0.358744
	184.756	3100		3000	4
	190.02	3200		3100	4
	190.457	3300		3200	2
	190.917	3400		3300	1
	195.299	3500		3400	1
	197.288	3600		3500	0
	198.036	3700		3600	0
	198.533	3800		3700	1
	199.168	3900		3800	2
	200.67	4000		3900	0
	201.374	4100		4000	1
	203.086	4200		4100	0
	209.384	4300		4200	0
	219.502	4400		4300	1
	220.228	4500		4400	2
	223.157	4600		4500	0
	225.301	4700		4600	0
	230.988	4800		4700	0
	236.061	4900		4800	0
	237.494	5000		4900	1
	243.434			5000	0
	243.793			and larger	1
	244.405
	245.057
	247.489
	252.852
	261.51
	263.14
	266.854
	267.307
	270.458
	272.099
	283.478
	290.043
	293.803
	305.283
	305.338
	308.25
	308.754
	309.675
	327.493
	340.502
	350.076
	351.667
	352.979
	366.038
	367.029
	374.94
	381.515
	382.27
	382.413
	391.727
	392.857
	397.948
	400.978
	423.666
	431.086
	445.237
	445.563
	448.327
	462.389
	471.697
	479.338
	480.414
	506.08
	532.609
	536.303
	554.324
	573.548
	611.359
	639.271
	673.178
	692.435
	721.197
	732.589
	792.856
	800.552
	814.309
	831.016
	864.228
	891.072
	953.319
	956.037
	958.072
	964.755
	980.376
	981.093
	1157.43
	1165.58
	1191.73
	1291.61
	1341.8
	1397.29
	1459.75
	1551.36
	1552.58
	1582.52
	1607.6
	1656.23
	1767.6
	1838.97
	1913.49
	1939.71
	1968.52
	2124.44
	2140.67
	2144.08
	2168.28
	2217.49
	2604.46
	2640.08
	2664.97
	2842.87
	2846.82
	2897.41
	2922.56
	2972.04
	2974.02
	3019.88
	3037.64
	3039.97
	3069.39
	3110.55
	3216.12
	3629.71
	3767.3
	3769.44
	3962.32
	4276.35
	4363.42
	4369.39
	4824.74
LM measurements (N=61)
	345.072
	417.309
	454.789
	459.478
	462.963
	474.96
	558.974
	642.242
	699.825
	705.164
	710.547
	712.555
	739.655
	807.793
	810.185
	836.542
	851.427
	864.266
	868.904
	870.136
	877.325
	907.743
	937.429
	938.698
	944.263
	963.364
	1006.08
	1067.08
	1085
	1103.61
	1114.96
	1138.63
	1250.86
	1271.25
	1310.18
	1337.99
	1345.78
	1380.29
	1394.71
	1433.13
	1580.19
	1759.41
	1796.78
	1805.56
	1823.42
	1853.15
	1857.05
	1945.82
	2038.35
	2080.89
	2086.55
	2108.52
	2326.36
	2430.67
	2661.63
	2745.37
	2754.92
	2905.34
	3100.99
	3310.18
	5710.09
