# Supplementary material for: State of the (t)art. Analytical approaches in the investigation of components and production traits of archaeological bread-like objects, applied to two finds from the Neolithic lakeshore settlement Parkhaus Opéra (Zürich, Switzerland)
Source: PLoS One. 2017 Aug 3;12(8):e0182401. doi: 10.1371/journal.pone.0182401 (PMC5542691; doi:10.1371/journal.pone.0182401)
Supplement: S2 Table — Raw data of the histogram in Figs 14 and 18. (XLSX) [file pone.0182401.s002.xlsx]

## Sheet: S2 Table
Max. diam. [µm]	Histogram classes		class	frequency
121	0		0	0
124	100		100	0
125	200		200	620
125	300		300	768
127	400		400	356
127	500		500	204
128	600		600	116
128	700		700	84
128	800		800	44
128	900		900	37
129	1000		1000	16
129	1100		1100	21
129	1200		1200	19
130	1300		1300	14
130	1400		1400	15
131	1500		1500	14
132	1600		1600	4
132	1700		1700	3
132	1800		1800	7
133	1900		1900	4
133	2000		2000	4
133	2100		2100	4		measurements below 1000 µm:
133	2200		2200	0		2245	0.948057
134	2300		2300	1		larger than 1000 µm:
134	2400		2400	2		123	0.0519426
134	2500		2500	0
135	2600		2600	1
135	2700		2700	2
135	2800		2800	0
135	2900		2900	0
136	3000		3000	0
136	3100		3100	2
136	3200		3200	0
137	3300		3300	1
137	3400		3400	0
137	3500		3500	0
137	3600		3600	0
137	3700		3700	1
138	3800		3800	0
138	3900		3900	1
138	4000		4000	0
139	4100		4100	0
139	4200		4200	0
139	4300		4300	0
139	4400		4400	0
139	4500		4500	1
140	4600		4600	0
140	4700		4700	0
140	4800		4800	0
140	4900		4900	0
140	5000		5000	0
140			and larger	2
140
140
140
140
140
141
141
141
141
142
142
142
143
143
143
143
144
144
144
144
144
144
144
144
145
145
145
145
145
146
146
146
146
146
146
146
147
147
147
147
147
147
147
147
148
148
148
148
149
149
149
149
149
150
150
150
150
150
150
150
151
151
151
151
151
151
151
151
151
151
151
151
152
152
152
152
152
152
152
152
152
153
153
153
153
153
153
153
154
154
154
154
154
155
155
155
155
155
155
155
155
155
155
156
156
156
156
156
157
157
157
157
158
158
158
158
159
159
159
159
159
159
159
159
159
159
159
159
159
159
160
160
160
160
160
160
160
160
160
160
160
160
160
160
161
161
161
161
161
161
161
162
162
162
162
162
162
162
162
162
162
163
163
163
163
163
163
163
163
163
163
163
164
164
164
164
164
164
164
164
164
165
165
165
165
165
165
165
165
165
165
165
165
165
165
166
166
166
166
166
166
166
166
166
166
166
167
167
167
167
167
167
167
167
167
167
167
167
167
167
167
167
168
168
168
168
168
168
168
168
168
168
168
169
169
169
169
169
169
169
169
169
170
170
170
170
170
170
170
170
170
170
171
171
171
171
171
171
171
171
171
171
171
172
172
172
172
172
172
172
172
172
172
173
173
173
173
173
173
173
173
173
173
173
173
174
174
174
174
174
174
174
174
174
174
174
174
174
175
175
175
175
175
175
176
176
176
176
176
176
177
177
177
177
177
177
177
177
177
177
177
177
177
177
177
177
177
177
177
177
177
177
177
178
178
178
178
178
178
178
179
179
179
179
179
179
180
180
180
181
181
181
181
181
181
181
181
181
181
181
181
181
182
182
182
182
182
182
182
182
182
182
182
182
182
182
182
183
183
183
183
183
183
184
184
184
184
184
184
184
184
184
184
185
185
185
185
185
185
185
185
185
185
185
186
186
186
186
186
186
186
186
186
186
186
186
186
186
186
186
186
186
186
187
187
187
187
187
187
187
187
187
188
188
188
188
188
188
188
188
188
188
188
188
188
189
189
189
189
189
189
189
189
190
190
190
190
190
190
190
190
190
190
191
191
191
191
191
191
191
192
192
192
192
192
192
192
192
192
192
192
193
193
193
193
193
193
193
193
193
193
193
194
194
194
194
194
194
194
194
194
194
195
195
195
195
195
195
195
195
195
195
195
195
195
195
196
196
196
196
196
196
196
196
196
196
196
196
196
197
197
197
197
197
197
197
197
197
197
198
198
198
198
198
198
198
198
198
198
198
199
199
199
199
199
199
199
199
199
199
199
199
200
200
200
200
200
200
201
201
201
201
201
201
201
201
201
201
201
201
201
201
201
202
202
202
202
202
202
202
202
202
202
202
202
203
203
203
203
203
204
204
204
204
204
204
204
204
204
204
205
205
205
205
205
205
205
205
205
205
205
206
206
206
206
206
206
206
206
206
206
206
206
206
206
206
206
207
207
207
207
207
207
207
207
207
207
208
208
208
208
208
208
208
208
208
209
209
209
209
209
209
209
209
209
209
209
209
210
210
210
210
210
210
210
210
210
210
211
211
211
211
211
211
211
211
212
212
212
212
212
212
212
212
212
212
212
212
213
213
213
213
213
213
214
214
214
214
214
214
214
214
214
215
215
215
215
215
215
215
215
216
216
216
216
216
216
216
216
217
217
217
217
217
217
217
217
218
218
218
218
218
218
219
219
219
219
219
219
219
219
219
219
219
219
219
219
219
219
219
219
219
220
220
220
220
220
220
220
220
220
221
221
221
221
221
221
221
221
221
221
222
222
222
222
222
222
222
222
222
222
222
222
222
223
223
223
223
223
223
224
224
224
224
224
224
224
224
224
224
224
225
225
225
225
225
225
225
225
225
225
225
225
225
225
225
226
226
226
226
226
226
226
226
226
227
227
227
227
227
227
227
227
227
227
227
228
228
228
228
228
228
229
229
229
229
229
229
229
229
229
229
229
229
230
230
230
230
230
230
230
230
230
230
230
230
230
230
231
231
231
231
231
231
231
231
231
231
232
232
232
232
232
232
232
232
232
232
233
233
233
233
233
233
233
233
234
234
234
234
234
234
235
235
235
235
235
235
235
235
235
235
235
236
236
236
236
236
237
237
237
237
237
237
237
237
237
237
238
238
238
238
238
238
238
238
238
239
239
239
239
239
239
239
239
239
240
240
240
240
240
240
240
240
241
241
241
241
241
241
241
241
241
241
241
242
242
242
242
242
242
243
243
243
243
243
243
243
244
244
244
244
244
244
244
244
244
245
245
245
245
245
245
245
245
245
245
246
246
246
246
246
246
246
246
246
246
246
247
247
247
247
247
247
247
247
248
248
248
248
248
248
248
249
249
249
249
249
249
249
250
250
250
250
250
250
250
250
250
250
251
251
251
251
251
251
251
251
251
252
252
252
253
253
253
253
253
253
253
253
254
254
254
254
254
254
254
254
255
255
255
255
256
256
256
256
256
256
256
257
257
257
257
257
257
257
257
257
257
257
257
257
258
258
258
258
258
258
258
258
258
259
259
259
259
259
260
260
260
260
260
260
260
260
260
261
261
261
261
261
261
261
261
262
262
262
262
262
262
262
262
262
264
264
264
264
264
264
264
264
264
264
265
265
265
265
265
265
266
266
267
267
267
267
268
268
268
268
268
269
269
269
269
269
269
269
269
269
270
270
270
270
270
270
270
270
271
271
271
271
271
271
272
272
272
272
273
273
273
273
274
274
274
274
274
274
275
275
275
275
275
275
276
276
277
277
277
278
278
278
278
279
279
279
279
279
279
279
279
280
280
280
280
280
280
280
281
281
281
281
282
282
282
282
282
283
283
283
283
284
284
284
284
284
284
284
284
285
285
285
285
286
286
286
286
287
287
287
287
287
287
287
287
287
288
288
288
288
288
288
289
289
289
289
290
290
290
291
291
291
291
291
292
293
293
293
293
293
293
293
293
294
294
294
294
294
294
295
295
295
295
295
296
296
296
296
296
296
296
297
297
297
298
298
298
298
298
298
298
299
299
300
300
300
300
300
301
301
301
301
301
301
302
302
302
302
303
303
303
304
304
304
304
304
305
305
305
305
305
306
306
306
306
306
307
307
307
307
307
308
308
308
309
309
309
309
309
309
309
309
310
310
310
310
310
310
310
310
311
311
311
311
311
311
312
312
312
312
312
312
312
312
312
313
313
313
313
313
313
313
313
313
314
314
314
314
314
314
314
314
314
315
316
316
316
316
316
317
317
317
318
318
318
318
319
319
320
320
320
320
320
320
321
321
321
322
322
322
323
323
323
323
323
324
324
324
324
325
325
325
325
325
325
326
326
326
326
327
327
327
328
328
328
328
328
329
329
329
329
329
330
330
330
330
330
330
331
331
331
332
332
333
333
333
333
333
334
334
334
334
335
335
335
336
336
336
337
337
338
338
338
338
338
338
338
338
338
338
339
339
340
340
340
340
340
340
342
342
342
342
342
343
343
343
344
344
345
345
345
346
346
346
346
347
347
347
347
348
348
349
349
350
350
351
351
352
352
352
352
353
354
354
354
354
355
355
356
356
356
357
357
357
358
359
359
359
359
360
360
360
360
360
361
361
361
361
361
362
363
363
365
365
365
366
367
367
368
369
369
369
370
370
370
371
371
371
372
372
372
372
372
373
373
373
374
374
374
375
375
375
376
376
376
376
377
377
377
377
377
377
377
378
378
379
379
380
380
380
380
380
381
381
381
382
382
383
383
383
384
384
384
384
385
385
385
385
386
386
387
387
387
388
388
389
389
389
389
389
389
390
390
390
391
391
393
393
394
394
394
394
395
395
396
396
396
396
396
396
397
398
399
399
401
401
401
402
402
403
404
404
405
406
406
407
407
407
407
407
408
408
408
409
409
410
410
410
410
411
411
411
412
412
412
413
413
413
413
414
415
416
417
417
417
417
418
418
418
418
419
419
419
419
419
419
420
420
421
422
422
423
425
425
426
426
426
427
428
428
429
429
430
431
431
432
432
432
432
432
432
433
433
434
434
435
435
435
435
436
436
437
438
438
438
438
439
440
440
441
441
441
443
443
444
444
444
444
444
445
445
446
446
446
446
447
448
448
449
450
450
451
451
452
452
452
453
454
454
454
455
455
455
456
456
456
456
457
457
459
459
460
460
461
464
464
464
465
465
466
466
468
468
468
469
470
470
471
471
471
472
472
472
474
475
475
476
476
477
478
478
479
479
479
480
480
483
483
483
484
484
485
485
486
486
487
487
488
488
488
491
492
492
493
494
494
494
494
495
495
495
496
496
497
498
499
499
499
501
503
503
503
503
503
504
504
504
506
506
506
507
508
509
510
511
511
512
513
513
514
514
515
515
515
516
516
517
518
518
519
519
521
521
522
523
524
525
526
527
529
529
530
530
533
533
533
534
534
534
[truncated: 369 more rows]
