# Supplementary material for: State of the (t)art. Analytical approaches in the investigation of components and production traits of archaeological bread-like objects, applied to two finds from the Neolithic lakeshore settlement Parkhaus Opéra (Zürich, Switzerland)
Source: PLoS One. 2017 Aug 3;12(8):e0182401. doi: 10.1371/journal.pone.0182401 (PMC5542691; doi:10.1371/journal.pone.0182401)
Supplement: S3 Table — Raw data of the histogram in Figs 15 and 17. (XLSX) [file pone.0182401.s003.xlsx]

## Sheet: S3 Table
	Max. length [µm]	Histogram classes
SEM measurements (N=207)
	65.708	0		class	frequency
	69.883	100		0	0
	70.349	200		100	9
	72.228	300		200	55
	73.196	400		300	58
	76.741	500		400	35
	84.892	600		500	27
	86.199	700		600	14
	91.507	800		700	17
	100.255	900		800	11
	102.673	1000		900	10
	104.718	1100		1000	7
	104.858	1200		1100	5
	105.523	1300		1200	7
	106.47	1400		1300	6
	107.381	1500		1400	6
	109.542	1600		1500	5
	116.772	1700		1600	4
	118.289	1800		1700	3
	118.635	1900		1800	0
	119.853	2000		1900	0
	121.525	2100		2000	3
	122.735	2200		2100	2			N:	287
	125.507	2300		2200	0
	125.835	2400		2300	0			"dunst" and "flour" measurements (< 300 µm)
	132.191	2500		2400	0			122	0.425087
	132.819	2600		2500	0			"semolina" measurements (300-1000µm)
	135.389	2700		2600	1			68	0.236934
	137.998	2800		2700	1			"grist" measurements (> 1000 µm)
	139.086	2900		2800	0			44	0.15331
	139.714	3000		2900	1
	140.412	3100		3000	0
	140.433	3200		3100	0
	143.22	3300		3200	0
	146.462	3400		3300	0
	146.619	3500		3400	0
	146.82	3600		3500	0
	148.133	3700		3600	0
	149.254	3800		3700	0
	150.878	3900		3800	0
	152.778	4000		3900	0
	154.124	4100		4000	0
	154.386	4200		4100	0
	159.082	4300		4200	0
	160.925	4400		4300	0
	161.793	4500		4400	0
	165.096	4600		4500	0
	165.824	4700		4600	0
	168.812	4800		4700	0
	169.408	4900		4800	0
	171.189	5000		4900	0
	171.614			5000	0
	174.685			and larger	0
	175.2
	180.601
	182.842
	186.517
	187.992
	190.297
	194.065
	195.798
	195.887
	195.994
	198.367
	200.308
	201.512
	202.247
	205.993
	206.07
	207.249
	208.154
	212.828
	214.17
	215.321
	218.325
	218.915
	224.253
	224.887
	225.113
	225.22
	228.18
	229.111
	229.925
	230.969
	231.936
	232.21
	232.813
	233.644
	234.738
	235.723
	239.495
	242.739
	243.722
	247.059
	247.693
	252.549
	253.864
	256.207
	256.511
	257.633
	260.497
	262.995
	268.06
	269.4
	269.663
	269.935
	270.476
	271.429
	272.669
	276.724
	276.977
	285.324
	289.374
	289.858
	290.792
	293.64
	296.221
	299.004
	299.29
	308.226
	311.921
	312.756
	318.834
	321.281
	323.288
	327.522
	327.746
	328.571
	332.162
	333.623
	334.067
	337.475
	348.503
	350.964
	353.214
	353.608
	354.006
	370.552
	370.852
	372.68
	374.524
	374.532
	379.241
	393.829
	394.696
	399.088
	406.732
	406.971
	407.206
	407.597
	411.242
	418.031
	419.298
	424.324
	426.184
	427.398
	428.111
	440.563
	441.761
	445.136
	459.018
	467.912
	474.233
	482.235
	489.851
	490.637
	506.611
	516.854
	524.345
	528.68
	555.786
	557.532
	577.755
	602.382
	612.055
	637.819
	641.759
	655.431
	672.936
	721.331
	730.337
	734.082
	741.72
	786.455
	862.816
	875.314
	940.897
	1003.75
	1053.12
	1146.07
	1163.28
	1172.29
	1250.94
	1275.99
	1280.9
	1325.84
	1359.55
	1367.04
	1378.28
	1389.51
	1441.95
	1446.42
	1468.16
	1471.91
	1550.56
	1629.21
	1681.65
LM measurements (N=80)
	206.509
	278.187
	297.35
	305.882
	338.95
	341.381
	345.662
	358.198
	383.832
	385.867
	396.635
	403.108
	411.681
	424.649
	454.749
	462.763
	468.291
	486.135
	503.972
	510.364
	518.936
	523.17
	546.54
	569.597
	584.096
	600.238
	612.515
	617.331
	642.599
	643.112
	650.724
	654.445
	655.287
	673.137
	675.641
	677.899
	707.098
	716.626
	726.713
	730.12
	777.075
	786.363
	820.909
	830.696
	831.028
	845.936
	855.121
	855.121
	879.667
	883.873
	914.838
	923.537
	952.25
	960.419
	962.662
	964.906
	1012.14
	1051.28
	1067.07
	1103.54
	1128.58
	1177.98
	1194.1
	1236.26
	1271.92
	1298.88
	1362.86
	1431.38
	1553.56
	1563.47
	1579.49
	1650.43
	1940.45
	1944.05
	1973.13
	2030.42
	2045.95
	2512.62
	2693.17
	2872.53
