# Supplementary material for: State of the (t)art. Analytical approaches in the investigation of components and production traits of archaeological bread-like objects, applied to two finds from the Neolithic lakeshore settlement Parkhaus Opéra (Zürich, Switzerland)
Source: PLoS One. 2017 Aug 3;12(8):e0182401. doi: 10.1371/journal.pone.0182401 (PMC5542691; doi:10.1371/journal.pone.0182401)
Supplement: S4 Table — Raw data of the histogram in Figs 16 and 18. (XLSX) [file pone.0182401.s004.xlsx]

## Sheet: S4 Table
Max. diam. [µm]	Histogram classes		class	frequency
126	0		0	0
128	100		100	0
130	200		200	187
132	300		300	213
133	400		400	96
134	500		500	61
136	600		600	19
137	700		700	16
137	800		800	8
138	900		900	10
138	1000		1000	7
139	1100		1100	6
139	1200		1200	2
139	1300		1300	3
140	1400		1400	2
141	1500		1500	1
141	1600		1600	0
142	1700		1700	1
142	1800		1800	2
142	1900		1900	2
143	2000		2000	0
143	2100		2100	0		measurements below 1000 µm:
143	2200		2200	0		617	0.965571
144	2300		2300	1		larger than 1000 µm:
145	2400		2400	0		22	0.0344288
146	2500		2500	0
146	2600		2600	0
147	2700		2700	1
147	2800		2800	0
147	2900		2900	0
148	3000		3000	0
148	3100		3100	0
149	3200		3200	0
151	3300		3300	0
151	3400		3400	0
151	3500		3500	0
151	3600		3600	0
152	3700		3700	0
152	3800		3800	0
153	3900		3900	1
153	4000		4000	0
153	4100		4100	0
154	4200		4200	0
154	4300		4300	0
155	4400		4400	0
157	4500		4500	0
157	4600		4600	0
158	4700		4700	0
159	4800		4800	0
159	4900		4900	0
159	5000		5000	0
159			and larger	0
160
160
160
160
160
160
160
161
161
161
161
161
162
162
162
162
163
164
164
164
164
165
165
165
165
165
166
166
166
167
168
168
169
169
169
169
169
170
170
171
171
171
171
173
173
173
173
173
173
173
173
174
175
175
175
176
176
176
178
178
178
179
179
180
180
180
181
181
182
182
182
183
184
184
184
184
184
184
185
185
185
186
186
186
186
187
187
188
188
188
189
189
189
189
189
189
190
190
191
191
191
191
191
192
192
192
192
194
194
194
194
194
195
195
195
195
196
196
196
196
197
197
197
197
198
198
198
198
198
199
199
200
200
200
200
201
201
201
201
202
202
203
204
204
204
205
205
205
205
205
206
206
206
206
206
207
208
208
208
209
209
210
210
210
210
211
211
211
211
212
212
212
212
212
213
214
214
214
215
215
216
216
216
216
216
217
218
218
218
219
219
219
220
220
220
220
221
221
221
221
224
224
224
225
226
226
226
226
227
228
229
230
230
231
231
232
232
233
233
234
234
234
234
234
236
236
237
237
238
239
239
240
240
240
241
241
241
242
242
243
243
244
244
244
244
246
246
247
248
248
249
249
249
251
252
252
253
253
253
253
253
254
254
255
255
255
256
257
257
258
258
258
259
259
260
260
260
261
262
262
263
264
264
265
266
266
266
266
267
268
268
268
269
270
271
272
272
273
273
274
274
275
275
277
278
278
278
278
279
279
279
280
280
280
280
281
282
282
283
284
284
285
285
286
286
286
288
288
289
289
291
291
291
292
292
292
293
294
294
294
296
297
297
297
297
297
297
300
301
302
302
302
302
303
304
305
305
306
306
307
307
307
308
309
309
311
311
312
313
313
314
315
317
317
318
318
319
321
322
322
326
327
327
329
329
330
331
332
332
332
332
333
334
334
336
337
337
338
338
338
340
341
345
346
347
348
349
349
349
349
350
350
352
354
354
355
356
357
358
359
362
363
365
365
365
366
367
369
372
372
375
375
377
377
380
382
385
388
389
392
392
393
393
393
401
401
402
404
404
405
405
407
408
410
411
412
413
413
414
418
418
420
420
420
421
422
425
425
428
429
429
431
433
435
435
441
442
443
444
444
445
448
452
453
455
462
462
463
463
467
469
469
474
474
475
479
479
482
487
489
490
491
495
496
499
510
511
519
519
522
525
529
529
531
539
547
548
548
561
561
578
580
584
587
616
621
621
624
627
630
630
631
632
646
651
677
684
685
691
694
704
705
720
731
737
745
758
786
806
807
808
809
809
832
843
847
858
885
914
917
929
945
955
963
991
1019
1027
1054
1056
1057
1063
1133
1197
1203
1213
1262
1372
1388
1473
1640
1704
1716
1801
1873
2264
2633
3894
